# Supplementary material for: Treatment of hypercholesterolaemia with PCSK9 inhibitors in patients after cardiac transplantation
Source: PLoS One. 2019 Jan 16;14(1):e0210373. doi: 10.1371/journal.pone.0210373 (PMC6335020; doi:10.1371/journal.pone.0210373)
Supplement: S1 Data — (XLS) [file pone.0210373.s001.xls]

## Sheet: Tabelle3
	Name	DOB	Alter	Geschlecht	Aetiologie HI	Start Repatha	Dose	Pravastatin before	Ezetimibe before	TVP before	CAV	EF before	EF danach	When HTX	Zeit nach HTX (Monate)	Zeit nach HTX (Jahre)	Abstossung vor Repatha	Abstossung nach Repatha	Repatha bis wann	Zeit (Tagen)	Prava weiter?	Datum Bluttest	Cholesterin mg/dl davor	LDL	HDL	Tg	Creat	GFR	Ka	Na	TSH	CK	ASAT	gGT	Leuc	hb	Thromb	BNP	CRP	Glucose	Candida-Antigen	Aspergillus-AG Candida	Cytomegalie-Virus-DNA	Everolimus Spiegel	Tacrolimus Spiegel	Cyclosporin Spiegel	Datum Bluttest	Chol. danach	LDL danach
1	FS	x	55	1	1	2016-05-30	3	0	0	1	1	71	59	2010-11-07	66	5	0		2017-06-26	392	0	2016-05-24	234	133	46	318	1.29	62							9.18	14.8	283	276	14.6	148	1	1	1	4.2			2017-04-20	248	167
1	LB	x	51	2	2	2016-05-01	3	2	0	1	1	65	65	2005-01-02	135	11	3	0	2017-09-12	499	0	2015-10-14	297	180	39	536	1.93	31	4.6	136	1.27	179	32	215	6.9	13.9	185	519	2.7	76	1	1	1	3.7	4.8		2017-09-12	179	79
2	ST	x	51	1	3	2017-08-16	1	2	0	2	3	55	55	2010-03-05	89	7	2	0	2017-11-23	99	0	2017-08-16	292	191	78	242	1.12	76	4.7	137	2.59	119	41	47	6.5	13.9	167	86	0.9	89	1	1	1	5			2017-11-23	172	65
3	MW	x	62	1	2	2017-01-09	1	2	1	0	0	62	55	2013-01-15	47	3	2	0	2017-09-06	240	0	2017-01-09	285	181	99.7	145	1.54	48	3.46	141	1.26	88	21	17.4	8.1	13.9	196	924	2.9	103	1	1	1	6.3	4.8		2017-09-06	158	74
4	KH	x	55	1	2	2016-10-07	1	1	1	0	0	60	58	2003-08-13	157	13	0	0	2017-11-10	399	1	2016-10-07	249	177	47	156	1.46	54	5.3	136	2.64	160	107	171	6.2	16.9	242	78	14.6	149	1	1	1			94	2017-11-10	234	126
5	GH	x	62	1	2	2016-11-18	1	2	0	0	0	50	55	2013-04-25	42	3	0	0	2017-12-13	390	0	2016-11-18	418	194	33	729	1.74	41	4.03	139	1.54	92	17.4	32	4.56	15.9	134	272	1.3	91	1	1	1	3.2	4.8		2017-12-13	232	160
6	JM	x	50	1	2	2017-03-17	1	2	1	2	3	60	60	2010-11-05	76	6	MR -keine	0	2017-11-08	236	0	2017-03-17	266	170	76	151	1.02	80	4.63	140		3342	109	48	5.7	15.1	194	281		104	1	1	1	4.6		51	2017-11-08	198	67
7	US	x	59	1	1	2017-04-21	1	0	1	2	2	60	58	2011-03-18	73	6	2	0	2017-10-20	182	0	2016-11-23	249	172	45	177	1.75	42	4.33	139	1.94	183	29.4	18	4.42	13.9	186	147	1.47	96	1	1	1	4.4	x		2017-10-20	165	94
8	RJ	x	66	1	1	2017-05-17	1	1	1	2	3	62	45	2001-12-02	185	15			2017-11-24	191	1	2017-05-17	263	128	37	704	1.58	45	3.83	138	2.72	91	10.2	30.6	8.25	15.1	256	545	10.1	234	1	1	1	4.7	x		2017-11-24	153	63
9	WE	x	66	1	2	2016-11-14	1	1	1	2	2	46	50	2002-05-24	173	14	2	0	2017-10-09	329	1	2016-11-14	261	178	66	216	2.2	30	5.62	141	1.14	99	16	47	4.9	11.4	300	5149	0.36	96	1	1	1	3.2			2017-10-09	227	111
	Mean		57.7									59.1	56		104.3	8.3				295.7		pre	281.4	170.4	56.67	337.4	1.563	50.9	4.5	138.556	1.8875	483.667	42.5556	69.5556	6.471	14.48	214.3	827.7	5.43667	118.6				4.36667	4.8	72.5		196.6	100.6
	STDEV		6.14727									7.20262	5.51765		53.3314	4.54728				124.955			52.0325	22.3269	22.0358	231.373	0.362677	17.2011	0.683886	1.94365	0.677195	1072.56	38.2498	71.7925	1.6444	1.47483	53.398	1540.05	5.94563	47.1833				0.968246	0	30.4056		35.7839	39.0419
																						post	196.6	100.6	60.1	254.7	1.538	51.7	4.54	138.4	1.886	417.2	37.8	77.4	6.689	14.27	237.7	1325.84	11.71	116.5				5.35556	6.6	68.5
																							35.7839	39.0419	23.5346	137.025	0.316607	18.7501	0.716767	4.42719	0.932359	894.909	21.2331	61.1868	2.01116	1.90091	88.9033	2141.68	25.2465	48.0214				1.81046	1.27279	10.6066
				1	2	3	4	5	6	7	8	9	10	11	12	13	14
				Patient Number	Age	Gender	Time post transplant (years)	Immunosuppression	Cardiac allograft vasculopathy (ISHLT score)	Duration of therapy (days)	Delta Cholesterol (mg/dl)	delta LDL (mg/dl)	delta HDL (mg/dl)	delta TG (mg/dl)	delta CK (U/L)	delta BNP (ng/L)	Delta EF (%)
				1	55	male	5.5	EPM	1	392	14	34	-4	-69	110	705	-12
				2	51	female	11.25	EPM	1	499	-118	-101	14	-132	39	15	0
				3	51	male	7.41667	EM	3	99	-120	-126	24	-195	31	12	0
				4	62	male	3.91667	TEPM	0	240	-127	-107	-25.7	-14	-17	-406	-7
				5	55	male	13.0833	CPM	0	399	-15	-51	-4	353	-18	-69.6	-2
				6	62	male	3.5	TEP	0	390	-186	-34	-2	-480	-5	342	5
				7	50	male	6.33333	CE	3	236	-68	-103	15	141	-384	-67	0
				8	59	male	6.08333	EPM	2	182	-84	-78	1	-42	78	95	-2
				9	66	male	15.4167	EPM	3	191	-110	-65	9	-377	-14	2696	-17
				10	66	male	14.4167	EM	2	329	-34	-67	7	-12	-1	1659	4
				P value							P<0.001	p<0.001	p=0.46	p=0.34	p=0.95	p=0.62	p=0.29
				1
				Patient Number	LDL before HTX	LDL 1 year post HTX	Before therapy with PCSK9	After therapy with PCSK9	Patients	% Change of LDL
				1		161	133	167	1	0.255639
				2	179	78	180	79	2	-0.561111
				3			191	65	3	-0.659686
				4			181	74	4	-0.59116
				5			177	126	5	-0.288136
				6			194	160	6	-0.175258
				7			170	67	7	-0.605882
				8			172	94	8	-0.453488
				9			128	63	9	-0.507812
				10			178	111	10	-0.376404
									All	-0.39633
							170.4	100.6	-0.39633
									100	90	0.9
[truncated: 41 more columns]
